# Supplementary material for: Polystyrene Nanomicroplastics Aggravate Ammonia-Induced Neurotoxic Effects in Zebrafish Embryos
Source: Toxics. 2024 Nov 26;12(12):853. doi: 10.3390/toxics12120853 (PMC11679152; doi:10.3390/toxics12120853)
Supplement: Supplementary file 1 [file toxics-12-00853-s001.zip]

Archive with 1 entries (1 files):
- toxics-3278162-supplementary.pdf
